# Supplementary material for: Crosstalk between Calcium and ROS Signaling during Flg22-Triggered Immune Response in Arabidopsis Leaves
Source: Plants (Basel). 2021 Dec 21;11(1):14. doi: 10.3390/plants11010014 (PMC8747291; doi:10.3390/plants11010014)
Supplement: Supplementary file 1 [file plants-11-00014-s001.zip]

Archive with 1 entries (1 files):
- plants-1442836-supplementary.pdf
